# Supplementary material for: Combined Robotic VErticalization and Lower Limb Mobilization in Patients with Severe Acquired Brain Injury: Protocol of a Multicenter Randomized Controlled Trial (VEM-sABI)
Source: J Clin Med. 2025 Sep 20;14(18):6628. doi: 10.3390/jcm14186628 (PMC12470962; doi:10.3390/jcm14186628)
Supplement: Supplementary file 1 [file jcm-14-06628-s001.zip]

Archive with 1 entries (1 files):
- jcm-3805713-supplementary.pdf
